# Supplementary material for: Safety and Immunogenicity of a Carbohydrate Fatty Acid Monosulphate Ester Adjuvant Combined with a Low-Dose Quadrivalent Split-Virion Inactivated Influenza Vaccine: A Randomised, Observer-Blind, Active-Controlled, First-in-Human, Phase 1 Study
Source: Vaccines (Basel). 2024 Sep 10;12(9):1036. doi: 10.3390/vaccines12091036 (PMC11435821; doi:10.3390/vaccines12091036)
Supplement: Supplementary file 1 [file vaccines-12-01036-s001.zip]

Archive with 1 entries (1 files):
- vaccines-3140233-supplementary.pdf
